# Supplementary material for: Dysfunction of the Autophagy System and MDM2–p53 Axis Leads to the Accumulation of Amyloidogenic Proteins in Angelman Syndrome Models
Source: Int J Mol Sci. 2025 Nov 14;26(22):11032. doi: 10.3390/ijms262211032 (PMC12652799; doi:10.3390/ijms262211032)
Supplement: Supplementary file 1 [file ijms-26-11032-s001.zip]

Archive with 1 entries (1 files):
- ijms-3934188-supplementary.pdf
